# Supplementary material for: GWAS and genetic and phenotypic correlations of plasma metabolites with complete blood count traits in healthy young pigs reveal implications for pig immune response
Source: Front Mol Biosci. 2023 Mar 13;10:1140375. doi: 10.3389/fmolb.2023.1140375 (PMC10034349; doi:10.3389/fmolb.2023.1140375)
Supplement: Supplementary file 1 [file Table2.xlsx]

## Sheet: Sheet1
Supplementary Table S2. Estimates and standard errors (SE) of phenotypic correlations between thirty-three metabolites1 and white blood cells traits2
Nr	Metabolite	NEU	MONO	EOS	BASO	LYM	WBC	RBC	HGB	HCT	MCV	MCH	MCHC	RDW (%)	PLT	MPV
1	2-Hydroxybutyrate	0.18 (0.04)	0.07 (0.04)	0.04 (0.05)	0.13 (0.04)*	0.03 (0.06)	0.17 (0.02)	0.04 (0.04)	-0.01 (0.033)	-0.06 (0.03)	-0.13 (0.04)**	-0.14 (0.04)**	0.02 (0.04)	0.10 (0.03)***	0.07 (0.03)***	-0.01 (0.03)
2	3-Methyl-2-oxovaleric acid	0.04 (0.04)	-0.006 (0.04)	0	0.02 (0.04)	-0.08 (0.04)*	-0.01 (0.04)	0.03 (0.04)	-0.04 (0.04)	-0.06 (0.04)	-0.16 (0.04)***	-0.15 (0.04)***	-0.04 (0.04)	0.13 (0.03)***	0.07 (0.04)	0.008 (0.04)
3	Betaine	0.03 (0.04)	0.06 (0.04)	0.04 (0.04)	0.02 (0.04)	0.04 (0.04)	0.04 (0.04)	-0.02 (0.4)	-0.01 (0.04)	0.04 (0.04)	0.09 (0.04)**	0.06 (0.04)	-0.11 (0.04)***	-0.03 (0.03)	0.04 (0.04)	0.03 (0.04)
4	Citric acid	-	-0.06 (0.04)	-	-0.10 (0.04)*	-	-0.07 (0.05)	0.005 (0.04)	-0.13 (0.04)**	0.01 (0.04)	-0.02 (0.04)	-0.14 (0.04)***	-0.15 (0.04)***	0.07 (0.03)***	0.007 (0.04)	-0.08 (0.04)*
5	Creatinine	-0.12 (0.04)***	-0.07 (0.04)	0.04 (0.04)	-0.03 (0.04)	0.03 (0.04)	-0.11 (0.04)***	0.14 (0.04)***	0.13 (0.04)***	0.10 (0.04)**	0.02 (0.04)	0.04 (0.04)	0.005 (0.04)	0.06 (0.03)	-0.10 (0.04)**	-0.03 (0.04)
6	D-glucose	-0.31 (0.03)***	-0.17 (0.04)***	-0.21 (0.03)**	-0.3 (0.04)***	-0.11 (0.04)***	-	-0.01 (0.04)	-0.05 (0.04)	-0.03 (0.03)	-0.04 (0.04)	-0.01 (0.04)	-0.07 (0.04)	0.01 (0.03)	-	-0.11 (0.03)**
7	Dimethylglycine	-	0.11 (0.06)**	-0.04 (0.04)	0.0055 (0.05)	0.17 (0.06)***	0.06 (0.04)	-0.05 (0.04)	-0.02 (0.04)	0.03 (0.04)	0.14 (0.04)***	0.10 (0.04)***	-0.06 (0.04)	-0.03 (0.03)	-	0.05 (0.04)
8	Hypoxanthine	0.08 (0.04)*	0.009 (0.04)	0.11 (0.04)**	0.10 (0.04)***	-0.03 (0.04)	0.04 (0.04)	0.07 (0.04)x	0.16 (0.04)*** p=9.5e-05	0.20 (0.04)***	0.19 (0.04)***	-0.06 (0.04)	-0.06 (0.04)	-0.11 (0.04)	-0.13 (0.04)***	0.09 (0.04)**
9	Isobutyric acid	-0.02 (0.04)	-0.006 (0.04)	-0.11 (0.05)**	-0.04 (0.04)	0.07 (0.04)	0.01 (0.04)	0.05 (0.04)	0.11 (0.04)***	0.005 (0.04)	-0.10 (0.04)*	-0.04 (0.04)	0.15 (0.04)***	0.005 (0.03)	-0.06 (0.04)	-0.06 (0.04)
10	L-alanine	-	-0.02 (0.04)	-	0.006 (0.03)	-	0.02 (0.04)	0.05 (0.04)	-0.09 (0.05)	-0.02 (0.03)	0.06 (0.04)	-0.14 (0.04)*** p=3.e-06	-0.26 (0.07)***	0.08 (0.04)	-	0.05 (0.04)
11	L-alpha-aminobutyric acid	-	0.06 (0.03)*	0.09 (0.05)	0.12 (0.04)**	0.15 (0.05)**	-	0.03 (0.04)	-0.04 (0.04)	-0.04 (0.038)	-0.07 (0.04)	-0.12 (0.04)***	-0.04 (0.04)	0.06 (0.04)	0.09 (0.04)***	-0.06 (0.04)
12	L-asparagine	0.13 (0.04)***	-0.06 (0.04)	0.04 (0.03)	0.07 (0.04)	0.03 (0.04)	0.13 (0.04)***	0.02 (0.03)	-0.02 (0.04)	-0.01 (0.04)	0.03 (0.04)	-0.007 (0.03)	-0.09 (0.04)	-0.08 (0.04)	0.02 (0.04)	0.004 (0.03)
13	L-aspartate	0.11 (0.06)*	0.11 (0.05)*	0.01 (0.06)	0.05 (0.07)	0.08 (0.06)	0.13 (0.06)**	0.08 (0.06)	-0.07 (0.06)	0.02 (0.06)	-0.08 (0.07)	-0.09 (0.07)	0.01 (0.06)	-0.08 (0.06)	-0.09 (0.06)	-0.07 (0.06)
14	L-glutamine	0.05 (0.04)	-0.05 (0.04)	0.01 (0.04)	0.08 (0.04)	0	0.03 (0.04)	0.01 (0.04)	-0.04 (0.04)	0	-0.02 (0.04)	-0.07 (0.05)	-0.10 (0.04)**	-0.005 (0.04)	0.007 (0.04)	-0.007 (0.04)
15	L-glutamic acid	-	-	0	0.09 (0.05)	0.03 (0.04)	0.09 (0.02)***	0.03 (0.04)	0.03 (0.04)	0	-0.06(0.04)	0.003 (0.04)	0.03 (0.04)	-0.06 (0.03)	-0.62 (0.04)***	-.003 (0.04)
16	L-glycine	-0.04 (0.04)	-0.12 (0.03)***	0	-0.006 (0.04)	-0.02 (0.04)	-0.09 (0.04)**	-0.01 (0.04)	0.04 (0.04)	0.04 (0.04)	0.04 (0.04)	0.12 (0.04)**	0.02 (0.04)	-0.10 (0.03)***	-0.02 (0.04)	0.02 (0.04)
17	L-histidine	-0.008 (0.04)	-0.05 (0.04)	0.01 (0.04)	0.05 (0.04)	0.06 (0.04)	-	0.05 (0.04)	0.11 (0.04)**	-0.02 (0.04)	-0.04 (0.04)	0.07 (0.04)	0.15 (0.04)***	-0.009 (0.03)	-0.04 (0.04)	0.03 (0.04)
18	L-isoleucine	0.05 (0.04)	0.08 (0.04)	-	0.09 (0.05)	0.01 (0.04)	-	0.03 (0.04)	-0.06 (0.04)	-0.06 (0.04)	-0.16 (0.04)	-0.15 (0.04)***	-0.05 (0.04)	0.14 (0.03)**	0.09 (0.03)*	0.04 (0.04)
19	L-Lactic acid	0.27 (0.03)***	0.15 (0.04)***	0.24 (0.03)***	0.36 (0.04)***	0.15 (0.03)***	0.30 (0.04)***	0.09 (0.04)*	0.09 (0.04)**	0.09 (0.02)**	0.12 (0.04)***	-0.01 (0.04)	-0.25 (0.04)***	0.002 (0.04)	-	0.24 (0.03)***
20	L-lysine	0.05 (0.04)	0.03 (0.04)	0.06 (0.04)	0.04 (0.04)	0.05 (0.04)	0.08 (0.04)*	0.02 (0.04)	0.02 (0.04)	0.03 (0.04)	0.01 (0.04)	0.04 (0.04)	0.04 (0.04)	-0.14 (0.03)***	-0.05 (0.04)	0.03 (0.04)
21	L-leucine	0.06 (0.04)	-	0.01 (0.04)	0.12 (0.04)**	0.06 (0.04)	0.06 (0.04)	0.07 (0.04)	0.11 (0.04)***	0.09 (0.04)**	0.04 (0.04)	0.08 (0.04)	0.08 (0.04)	-0.11 (0.04)**	-0.02 (0.04)	-0.008 (0.04)
22	L-methionine	0.06 (0.04)	-0.04 (0.04)	0.03 (0.04)	0.08 (0.05)	-0.01 (0.04)	-	0.009 (0.04)	-0.11 (0.04)**	-0.02 (0.04)	-0.09 (0.04)	-0.17 (0.04)***	-0.19 (0.04)***	0.03 (0.03)	0.06 (0.04)	-0.01 (0.04)
23	L-ornithine	-	-	-0.04 (0.04)	-0.06 (0.04)	-0.006 (0.04)	-	-0.07 (0.04)	-0.06 (0.04)	-0.06 (0.04)	-0.01 (0.04)	0.02 (0.04)	-	-0.02 (0.04)	-0.005 (0.04)	0.08 (0.04)*
24	L-phenylalanine	0.14 (0.04)***	-	-	0.18 (0.04)	0.02 (0.03)	0.12 (0.04)***	-0.01 (0.04)	-0.03 (0.04)	-0.02 (0.04)	-0.03 (0.04)	-0.04 (0.04)	0.05 (0.04)	-0.001 (0.03)	-0.02 (0.04)	0.07 (0.04)*
25	L-proline	0.08 (0.04)*	-	-	0.06 (0.04)	-	0.06 (0.04)	0.05 (0.04)	0.01 (0.03)	0.05 (0.03)	0.009 (0.04)	-0.02 (0.04)	-	-0.05 (0.03)	-	0.09 (0.04)*
26	L-serine	0.001 (0.03)	-0.11 (0.03)**	-0.01 (0.03)	-0.04 (0.04)	-0.01 (0.03)	-0.02 (0.05)	-0.04 (0.04)	-0.05 (0.04)	0.02 (0.04)	0.01 (0.03)	0.01 (0.04)	-0.004 (0.04)	0.09 (0.03)**	-0.009 (0.03)	0.01 (0.03)
27	Oxoglutarate	-	-	0.04 (0.04)	-0.05 (0.04)	-	-	0.11 (0.04)**	0.20 (0.04)***	0.11 (0.04)**	0.03 (0.04)	0.15 (0.04)***	0.14 (0.04)***	-0.13 (0.03)***	-0.05 (0.04)	-0.07 (0.04)
28	Pyruvic acid	-0.07 (0.04)	-0.05 (0.03)	0.08 (0.04)	-0.08 (0.05)	-0.04 (0.04)	-0.10 (0.04)	-	-	0.51 (0.03)***	0.23 (0.04)***	0.17 (0.04)***	-0.03 (0.04)	-0.11 (0.03)**	-0.26 (0.04)***	-0.10 (0.04)*
29	L-threonine	0.04 (0.04)	0.01 (0.04)	-0.002 (0.03)	-0.02 (0.03)	0.01 (0.03)	0.03 (0.04)	-0.05 (0.04)	0.05 (0.04)	0.08 (0.04)	0.15 (0.04)***	0.15 (0.04)***	-0.03 (0.04)	-0.12 (0.03)	-0.06 (0.04)	0.02 (0.04)
30	L-tyrosine	-	-	0.07 (0.05)	0.07 (0.05)	0.05 (0.04)	0.11 (0.04)***	0.04 (0.04)	0	0.07 (0.04)	0.04 (0.04)	-0.007 (0.04)	-0.08 (0.04)	-0.07 (0.04)	-0.02 (0.04)	0.01 (0.04)
31	L-valine	0.07 (0.04)	0.01 (0.04)	0.02 (0.04)	0.07 (0.05)	0.03 (0.04)	-0.04 (0.04)	0.07 (0.05)	0.13 (0.04)***	0.14 (0.04)***	0.12 (0.04)***	0.15 (0.04)***	0.09 (0.04)**	-	-0.04 (0.04)	0.01 (0.04)
32	BCAA	0.07 (0.04)	-	0.002 (0.03)	0.11 (0.04)**	0.04 (0.04)	0.07 (0.04)	0.07 (0.04)	0.09 (0.04)*	0.09 (0.04)*	0.03 (0.04)	0.06 (0.03)	0.06 (0.04)	-0.11 (0.04)**	-0.004 (0.04)	0.01 (0.04)
33	KetoAA	0.06 (0.04)	-	0.05 (0.04)	0.07 (0.04)	0.06 (0.04)	-	0.02 (0.04)	0.05 (0.04)	0.05 (0.04)	0.02 (0.04)	0.06 (0.04)	0.06 (0.04)	-0.15 (0.03)	-0.06 (0.04)	0.02 (0.04)
1Branched-chain amino acid index (BCAA) was calculated as the sum of L-leucine, L-isoleucine and L-valine and ketogenic amino acids (ketoAA) was calculated as the sum of L-lysine and L-leucine.
2NEU: neutrophil concentration (103/μL); MONO: monocyte concentration (103/μL); EOS: eosinophil; BASO: basophil concentration(103/μL); LYM: lymphocyte concentration (103/μL); WBC: total white blood cell concentration (103/μL).
RBC: red blood cell concentration (106 /μL); HGB: hemoglobin concentration (g/L); HCT: hematocrit (%); MCV: mean corpuscular volume (fL); MCH: mean corpuscular hemoglobin (pg); MCHC: mean corpuscular hemoglobin concentration (g/L); RDW: red blood cell distribution width (%). PLT: platelet concentration (103/μL) and MPV: mean platelet volume (fL).
Significance of the genetic correlations are highlighted in bold based on the likelihood ratio test and indicated as ***, **, *, X, corresponding to P<0.001, P<0.01 and P≤0.05. and 0.05 < P < 0.10 respectively; “-” indicates not estimable.
