# Supplementary material for: GWAS and genetic and phenotypic correlations of plasma metabolites with complete blood count traits in healthy young pigs reveal implications for pig immune response
Source: Front Mol Biosci. 2023 Mar 13;10:1140375. doi: 10.3389/fmolb.2023.1140375 (PMC10034349; doi:10.3389/fmolb.2023.1140375)
Supplement: Supplementary file 6 [file Table1.XLSX]

## Sheet: Sheet1
Supplementary Table S1. The mean and standard deviation (SD) of complete blood count by batch
Batch (number of animals)	1 (n=73)		2 (n=60)		3 (n=60)		4 (n=74)		5 (n=58)		6 (n=70)		7 (n=58)		8 (n=62)		9 (n=61)		10 (n=59)		11 (n=54)		12 (n=70)		13 (n=57)		14 (n=67)		15 (n=74)
Trait	Mean	SD	Mean	SD	Mean	SD	Mean	SD	Mean	SD	Mean	SD	Mean	SD	Mean	SD	Mean	SD	Mean	SD	Mean	SD	Mean	SD	Mean	SD	Mean	SD	Mean	SD
Entry age (days)	24.47	0.5	22.41	2.07	25.75	3.21	22.89	0.97	23.39	0.49	21.3	1.57	20.75	1.64	22.85	1.26	28.55	1.16	20.47	1.38	22.33	2.22	29	0	23.71	1.11	19.47	1.14	29	0
logNEU	0.534256	0.186983	0.601561	0.18635	0.629077	0.168415	0.60324	0.171602	0.715646	0.292716	0.555616	0.274027	0.628412	0.243379	0.642599	0.214037	1.00768	0.379186	0.645662	0.260619	0.728282	0.219502	0.933366	0.326849	0.70676	0.234613	0.685909	0.222129	1.02029	0.426431
logMONO	-0.723673	0.222319	-0.488777	0.212624	-0.829349	0.287182	-0.839251	0.266705	-0.817123	0.285248	-0.85684	0.352596	-0.706876	0.29264	-0.8005	0.285963	-0.540381	0.313847	-0.367973	0.239731	-0.587839	0.209226	-0.238847	0.198466	-0.602831	0.201725	-0.403332	0.21138	-0.234609	0.185209
EOS	0.523194	0.271723	0.804138	0.278939	1.05828	0.49097	0.772329	0.324348	1.09873	0.487491	1.16095	0.586149	0.928545	0.470977	0.545167	0.274416	0.393115	0.196219	0.494464	0.371297	0.391154	0.262002	1.02072	0.402875	0.545091	0.24904	0.571563	0.283405	0.509444	0.269327
logBASO	-1.51049	0.19888	-1.48009	0.426258	-1.43712	0.457287	-1.43193	0.191888	-1.45511	0.618875	-	-	-	-	-0.717365	0.299328	-	-	-0.737236	0.363612	-1.55788	0.79233	-1.06519	0.406739	-1.22104	0.551626	-1.48038	0.729328	-1.0304	0.402305
logLYM	0.643537	0.118661	0.678337	0.130419	0.743404	0.138183	0.789225	0.105377	0.714827	0.169864	0.723775	0.234234	0.819388	0.196636	0.756378	0.165145	0.949616	0.22139	0.759754	0.225921	0.70741	0.180847	0.758979	0.179013	0.656087	0.192531	0.704664	0.210323	0.801847	0.16072
logWBC	0.945608	0.119444	1.01046	0.11897	1.05077	0.162282	1.05267	0.156459	1.08173	0.28013	#DIV/0!	0	-	-	1.05707	0.215831	-	-	1.0678	0.296056	1.05958	0.235857	1.22008	0.421239	1.0237	0.250863	1.0556	0.246107	1.26961	0.49199
RBC	6.41085	0.512737	6.64736	1.75674	6.17542	0.918351	6.28432	0.423696	6.03073	1.45222	5.46	2.06442	5.75556	1.58662	6.22067	1.21081	4.78886	2.18387	6.06273	1.62338	6.53787	2.27144	5.6525	1.12046	6.3898	2.02533	5.83302	1.50602	5.54493	1.16795
HGB	111.042	10.7355	126.207	10.4659	125.458	18.3774	117.986	9.14045	112.545	26.3184	131.328	45.1425	102.039	35.9336	122.95	23.8908	99.6102	20.5369	106.981	34.4282	109.327	22.8163	91.6818	23.4587	120.34	31.6948	110.984	28.4646	102.139	18.8358
HCT	0.366944	0.0337613	0.401698	0.10723	0.39283	0.129514	0.372432	0.0291341	0.361429	0.0743083	0.348689	0.123233	0.336415	0.10489	0.403103	0.103645	0.285833	0.0499366	0.358855	0.100734	0.375729	0.123234	0.310045	0.0730032	0.396981	0.114881	0.356859	0.0832005	0.328875	0.0607098
MCV	57.0806	4.23269	60.3052	3.3442	64.6102	8.85112	59.3622	3.09802	60.5054	11.7165	64.4317	19.7623	57.98	14.1406	65.1267	11.9856	62.8721	3.85855	59.7482	14.0138	57.1137	13.8962	55.0463	12.0261	62.3	12.128	61.7078	13.4228	59.5556	10.1568
MCH	17.3111	1.46216	18.7672	1.42846	20.3441	2.78595	18.8122	1.28692	18.5741	4.93142	20.7714	9.635	17.0696	3.75936	19.7917	3.72478	19.9541	10.0165	17.3554	4.2589	17.0085	5.98366	16.1743	1.8763	18.8364	3.72162	19.0672	4.16667	18.5153	3.29036
MCHC	303.167	10.0028	309.789	10.2691	315	41.5956	315.347	52.1899	305.642	86.8812	314	130.107	295.429	55.3294	303.767	54.6872	311.684	145.937	290.192	95.3101	292.298	99.7948	293.209	61.2238	302.2	56.6701	309.094	64.9541	308.103	85.0953
RDW	23.8347	4.1768	21.2947	4.36263	19.6322	3.07143	21.4108	2.33294	20.4482	4.65607	19.4828	5.88816	25.4821	6.06896	19.81	3.82286	22.1066	2.38019	24.3054	6.43842	21.2596	5.11359	25.1771	2.79343	17.8444	4.13342	20.5703	5.03525	20.6847	4.19893
PLT	222.028	129.782	127.052	87.3331	102.508	51.036	208.324	102.618	281.309	168.992	247.672	114.284	237.34	183.799	223.267	121.702	637.164	257.267	271.491	187.389	352.771	192.019	330.087	217.971	108.564	45.8415	206.703	88.9738	364.653	126.603
MPV	14.3208	2.08752	17.8544	3.20502	17.1466	4.25985	14.7712	2.80623	17.9148	5.70745	15.0477	4.63806	18.3204	5.9165	16.99	3.62715	18.4033	3.16533	19.8527	5.8308	17.7149	6.56345	21.9215	6.52599	20.3315	5.05038	17.8203	4.1579	13.2972	2.47324
NEU: neutrophil concentration (103/μL); MONO: monocyte concentration (103/μL); EOS: eosinophil; BASO: basophil concentration(103/μL); LYM: lymphocyte concentration (103/μL); WBC: total white blood cell concentration (103/μL).
RBC: red blood cell concentration (106 /μL); HGB: hemoglobin concentration (g/L); HCT: hematocrit (%); MCV: mean corpuscular volume (fL); MCH: mean corpuscular hemoglobin (pg); MCHC: mean corpuscular hemoglobin concentration (g/L); RDW: red blood cell distribution width (%). PLT: platelet concentration (103/μL) and MPV: mean platelet volume (fL).
“-” indicates not estimable
